# Supplementary material for: Green Method for the Selective Electromembrane Extraction of Parabens and Fluoroquinolones in the Presence of NSAIDs by Using Biopolymeric Chitosan Films
Source: Membranes (Basel). 2023 Mar 12;13(3):326. doi: 10.3390/membranes13030326 (PMC10059583; doi:10.3390/membranes13030326)
Supplement: Supplementary file 1 [file membranes-13-00326-s001.zip]

Archive with 1 entries (1 files):
- membranes-2240857-supplementary.pdf
